# Supplementary material for: RNAi-Based Bioinsecticides for Controlling Vector-Borne Diseases
Source: Genes (Basel). 2025 Oct 28;16(11):1276. doi: 10.3390/genes16111276 (PMC12652134; doi:10.3390/genes16111276)
Supplement: Supplementary file 1 [file genes-16-01276-s001.zip]

Archive with 1 entries (1 files):
- genes-3852548-supplementary.pdf
